# Supplementary material for: Using the RE-AIM framework to evaluate physical activity public health programs in México
Source: BMC Public Health. 2015 Feb 19;15:162. doi: 10.1186/s12889-015-1474-2 (PMC4358862; doi:10.1186/s12889-015-1474-2)
Supplement: Additional file 1: — Data and Characteristics of Programs. [file 12889_2015_1474_MOESM1_ESM.xlsx]

## Sheet: Sheet1
Website	Initiative Title	National	State	Community	Individual	Organizations Involved	Program Description	What were the behavioral goals of the program? Select all that apply.	Behavior	Target Behavior	Diet	Sleep	Physical Activity	Sedentary activity/ screen time	Fruit & vegetable intake	Sugar sweetened beverages	Other	Indicate if any of the following were assessed.	Weight	Height	BMI	Waist circunference	Smoker/Non smoker	Alcohol use	PA Engagement	Family History	Other	REACH	Is there information on the target population (i.e., who they intended to have participate or benefit from the program)?	Is there demographic & behavioral information information available for the target population?	is there information on how the program marketed? What recruitment strategies were used?	Is there information on the demographics and behaviors of the participants?	Is there information on how well the program recruited from the target population?	Are there sources of information available to assess the intiative's reach?	EFFICACY/EFFECTIVENESS	Did the program include an evaluation?	If yes, what were the results?	If an evaluation was complete, can you determine how many participants completed it?	Can you determine how the organization defined success of the program?	Did they use qualitative methods to determine effectiveness?	ADOPTION	Where did the initiative take place?	Describe the program location	Describe who delivered the program (or implemented a policy)	Provide any information on why these locations were selected.	Could anyone deliver the intervention or were there restrictions (please describe)	If you can determine the proportion of locations that had access to the program and actually delivered it, provide that number	If you can determine the proportion of staff that had access to the program and actually delivered it, provide that number	IMPLEMENTATION
http://www.vivesaludable-escuelas.com/	Vive Saludable Escuelas	X	X	X	X	PepsiCo Mexico, Ministry of Education, the National Commission of Physical Culture and Sport, the Latin American Institute for Educational Communication, Arturo Resenblueth Foundation and the Union of Entrepreneurs for Educational Technology (UNETE).	The program wants to promote healthy lifestyles in more than 1 million students nationwide with the aim of promoting lifestyle changes and self-awareness in each of the beneficiaries. It is based on two components: a pedagogical tool based on a novel interactive software installed on school computers which supports the teaching of the principles for a healthy life and promoting physical activity.…		1	Seeking to teach the basic principles of a health lifestyle	1	2	1	2	2	2	2		2	2	2	2	2	2	2	2	2		1	2	1	2	1	1		2	3	2	1	2		Mexico, nationwide	Public and private schools	Software distribution and installation thanks to the partnership with UNETE. Designed and delivered distance education courses through the partnership with the platform ILCE School Network.	2	Only staff	3,000 public and private schools	2
https://www.activatemexico.com.mx/index.asp	Activate Mexico	X				Viviendo Positivamente, Coca Cola, Conade, Confederacion Deportiva Mexicana, Instituto Slim de la Salud, Usada Health Sciences, EVAF, specialized, Exercise is Medicine, Body System, RAFA-PANA,Agita Mundo, America College of Sports Medicine	Activate Mexico is an organized network to improve the health of the Mexican family that aims to make physical activity a lifestyle. People can subcribe via internet or cell phone, select their prefered physical activity, setting, and keep track with their progress through the website. Program: Provide training courses to become certified PA promoter.		1	Increase physical activity	2	2	1	2	2	2	2		1	1	2	2	1	2	1	1	2		1	2	2	1	1	1		1	3	1	2	1		Mexico, nationwide	Online	The program is conformed of network of government, national, and international organizations that have projects to promote PA. ex. CONADE.	2	2	No locations (online)	5 people in charge of the program, unclear who managed the website
http://www.nl.gob.mx/?P=salud_activacion	Programa Estatal de Activacion Fisica Estado de Nuevo Leon		X			Ministry of Health, Nuevo Leon; State Institute of Physical Culture and Sport	Ministry of Health designed a PA program that complements the medical treatment of people with chronic degenerative disease, overweight or obese and the elderly, so they can enjoy a better quality of life physically and psychologically.		2		2	2	1	2	2	2	1		2	2	2	2	2	2	2	2	2		2	2	2	2	2	2		1	2	2	2	2		State of Nuevo Leon	Health centers	promoters and health specialists	2	2	2	2
http://www.salud.df.gob.mx/ssdf/index.php?option=com_content&task=view&id=3039	Programa Muevete y metete en cintura		X			Secretary of Health and the Federal District (DF) Public Health Services	MMEC is a health promotion program which includes detection, referral and care of overweight and obese people, with eating plans and medical treatments		1	Promote proper dietary habits and physical activity	1	2	1	2	2	2	1		1	1	1	1	1	2	2	2	2		1	2	1	2	2	2		2	2	2	2	2		Mexico City (Distrito Federal)	Parks, schools, and work environments	Promotores	Program promotion at work and schools was done in order to achieve a wide coverage of the population	2	Information is not available through the website	2
http://www.oem.com.mx/elsoldelcentro/notas/n1988297.htm	Agita Ags, Activate		X	X	X	Ayuntamiento de Aguascalientes, Comisión Nacional de Deporte (CONADE), Secretaría de Integración Social.	This program aims to promote the daily 20 minutes of physical activity by creating and financially compesating a network of volunteers. These volunteers motivate constituents in the municipality of Aguascalientes to engage in PA in public spaces like parks and gardens.The program gets financial support from the Comisión Nacional del Deporte.		2		2	2	1	2	2	2	2		2	2	2	2	2	2	2	2	2		1	1	1	1	2	2		2	3	2	1	2		Aguascalientes' parks, gardens, public areas	Aguascalientes' municipality	Ayuntamiento de Aguascalientes, Comisión Nacional de Deporte (CONADE), Secretaría de Integración Social.	Any areas that can naturally give physical activation, and also to give attention to the recovery of public spaces as places of coexistence and recreation.	Network of compensated volunteers	2	2
http://5pasos.mx/	5 pasos Por tu salud				X	Secretaria de Salud, Secretaria de Marina, Secretaria de la Defensa Nacional, IMSS, DIF(Sistema Nacional para el desarrollo integral de la familia, PEMEX, Fundacion Franco-Mexicana para la Medicina IAP)	It is a program that promotes behavior change and adoption of healthy habits in Mexicans. It allows people to promote their own health with only 5 actions that can be performed in the company of family and friends.		1	Promote the adoption of five habits to maintain a more healthy life style.	2	2	1	2	1	2	1		1	1	1	2	1	1	1	2	1		1	2	1	2	2	2		1	2	2	2	1		Mexico, nationwide	Tips vary per setting. Family, school, work, park, municipality.	Secretaria de Salud, Secretaria de Marina, Secrearia de la Defensa Nacional, IMSS, DIF(Sistema nacional para el desarrollo integral de la familia, PEMEX, Fundacion Franco-Mexicana para la Medicina IAP. (ONLINE)	2	2	2	Unclear because everything is done through a website
http://www.promocion.salud.gob.mx/dgps/interior1/programas/escuela_salud.html	Programa Escuela y Salud	X		X		Departments of Health and Public Education; Ministry of Health	To carry out intersectoral, anticipatory and integrated interventions with children in primary education and adolescents in secondary education, that will allow them to develop abilities to exercise control over health determinants and increase school achievement		1	To strengthen the psycosocial environment favorable for health: supporting the link between the school and family, creating an environment free of discrimination, and promote extracurricular activities to prevent addiction and violence	1	2	1	2	2	1	2		2	2	2	2	2	2	2	2	2		1	1	2	2	2	2		1	1	2	2	2		Mexico, nationwide	2	The program is in collaboration with the Department of Public Education, Ministry of Health, and other government agencies (SS, SESAs, SEP, SEMARNAT-CAN, IMSS, ISSSTE, SEDENA, SEMAR, PEMEX, Mexican network of municipalities for health)	2	2	2	2
http://www.comudezapopan.gob.mx/cgi-bin/version%2015x/index.php?option=com_content&view=article&id=127&Itemid=11	Programa Deporte adaptado y adulto Mejor Comude Zapopan			X		Consejo Municipal del Deporte de Zapopan.	This program provides different sports and recreation sessions in free facilities at Zapopan. These PA sessions are specially for seniors and people with disabilities.		1	Develop ongoing activities that help improve motor skills, physical and mental health in the population.	2	2	1	2	2	2	1		2	2	2	2	2	2	2	2	2		1	1	2	1	2	2		2	3	2	2	2		Zapopan, Jalisco	Different sport units that comprise the Municipal Sports Council of Zapopan ans public spaces as well.	Sport instructors	Encourage people with disabilities and older adults to engage in physical activity in a free and permanent way	There is an instructor for every specific activity	15 locations	staff 8 instructors listed on website
http://www.juegoycomida.mx/	Juego y comida dan salud a tu vida	X				Kelloggs, Ogali, Project Concern Mexico, MetLife Foundation.	An educational program on nutrition and physical activity for primary school children and their families to engage in a healthy lifestyle.		1	Aim for children to value the importance of self-care through the identification of their physical and emotional needs, develop self-esteem and recognized as unique and valuable.	2	2	1	2	1	2	1		1	1	2	2	2	2	1	2	1		1	1	2	1	2	1		1	2	2	2	2		Primary schools	States for that year include: Sinaloa, Jalisco, Mexico, Tabasco, Veracruz, Comarca Lagunera.	School teachers	2	The program is taylored for school teachers to implement in the classroom	2	Information not provided for the year 2012
http://www.coca-colamexico.com.mx/content/news/xvcopa_cc.html http://www.coca-colacompany.com/stories/scoring-big-changing-lives-one-football-match-at-a-time	Copa Coca Cola	X				Coca Cola Company, FIFA,FEMEXFUT	Copa Coca-Cola is the largest, longest-running and most successful physical activity program, reaching young people around the globe. Started in Mexico in 1998 and soon expanded to countries worldwide, Copa Coca-Cola is a program of youth football (soccer) tournaments in which teams of boys and girls ages 12 to 15 compete at the local, state and national levels to determine the top youth football…		1	Promote healthy competition, companionship,team work, and and to inspire kids to adopt an active and healthy lifestyle.	2	2	1	1	2	2	2		2	2	2	2	2	2	2	2	2		1	1	1	1	1	2		1	1	1	1	1		Soccer fields throughout Mexico	120 cities in the country with two types of finals: Local and State, National.	Coca cola company, Mexican National Team U-17	2	2	21 states, 120 cities	2
http://salud_2012.salud.gob.mx/codigos/carrusel/pdf/jugadas_salud.pdf, http://www.eltricolor.com.mx/wiki/Se_Inaugur%C2%B2_El_Curso_%E2%80%9C11_Jugadas_Para_La_Salud	Once jugadas por la salud		X			FIFA, Ministries of Health, Public Education, Mexican Football Federation, and the FIFA Center of Medical Evaluation and Investigation	Promote physical activity and healthy habits among high schoolers through soccer practice		1	The program seeks to teach students the importance of healthy living through soccer practice	1	2	1	2	2	2	2		2	2	2	2	2	2	2	2	2		1	2	2	2	2	2		2	3	3	2	2		DF, State of Mexico, State of Puebla	2	2	2	2	2	2
http://www.sep.gob.mx/es/sep1/sep1_VersionJVM270907#.UaeXQReG0Z3	Zafo no jugar	X				Coca Cola, Public Education Secretary and CONADE.	Program that encourages physical activity in 3,000 elementary schools throughout Mexico.Provides nutrition educational materials to parents and teachers. Currently, the program operates in more than 722 schools in 13 Mexican states.		1	Better nutrition habits of parents, teachers, and raise awareness among children about the importance of play through movement	1	2	1	2	1	1	2		2	2	2	2	2	2	2	2	2		1	1	1	2	2	1		2	3	1	2	2		Elementary schools throughout Mexico	Mexico	CONADE (Carlos Hermosillo), Coca Cola, Public Education secretary	2	2	271 schools in 22 Mexican states.	2
[truncated: 10 more columns]

## Sheet: Codebook
Yes	1
No	2
Not Applicable	3
